# Supplementary material for: Development of a 3D Printer for the Manufacture of Functional Food Protein Gels
Source: Foods. 2022 Feb 3;11(3):458. doi: 10.3390/foods11030458 (PMC8834083; doi:10.3390/foods11030458)
Supplement: Supplementary file 1 [file foods-11-00458-s001.zip]

Archive with 1 entries (1 files):
- foods-1530161-supplementary.pdf
